# Supplementary material for: Indane Based Molecular Motors: UV-Switching Increases Number of Isomers
Source: Molecules. 2022 Oct 9;27(19):6716. doi: 10.3390/molecules27196716 (PMC9570826; doi:10.3390/molecules27196716)
Supplement: Supplementary file 1 [file molecules-27-06716-s001.zip]

Archive with 1 entries (1 files):
- molecules-1924033-supplementary.pdf
